# Supplementary material for: Chloride, glutathiones, and insect-derived elicitors introduced into the xylem trigger electrical signaling
Source: Plant Physiol. 2023 Oct 31;194(2):1091–103. doi: 10.1093/plphys/kiad584 (PMC10828190; doi:10.1093/plphys/kiad584)
Supplement: kiad584_Supplementary_Data [file kiad584_supplementary_data.zip]

Archive with 4 entries (4 files):
- PP2023RA01263DR1_Supplemental_Figures_1_7.pdf
- PP2023RA01263DR1_Supplemental_movie_legends.pdf
- Supplementary movie 1_intact petiole.mp4
- Supplementary movie 2_scalded petiole.mp4
